# Supplementary material for: Broad-Spectrum Antiviral Activity of Pyridobenzothiazolone Analogues Against Respiratory Viruses
Source: Viruses. 2025 Jun 24;17(7):890. doi: 10.3390/v17070890 (PMC12299477; doi:10.3390/v17070890)
Supplement: Supplementary file 1 [file viruses-17-00890-s001.zip]

Archive with 1 entries (1 files):
- viruses-3632382-supplementary.pdf
